# Supplementary material for: Pirquitasite, Ag2ZnSnS4
Source: Acta Crystallogr Sect E Struct Rep Online. 2013 Jan 19;69(Pt 2):i8–9. doi: 10.1107/S1600536813001013 (PMC3569172; doi:10.1107/S1600536813001013)
Supplement: Supplementary file 1 [file e-69-000i8-sup1.cif]

##############################################################################
#                                                                            #
# This CIF contains the data in a paper accepted for publication in          #
# Acta Crystallographica Section E. It conforms to the requirements of       #
# Notes for Authors for Acta Crystallographica Section E, and has been       #
# peer reviewed under the auspices of the IUCr Commission on Journals.       #
#                                                                            #
# Full details of the Crystallographic Information File format               #
# are given in the paper "The Crystallographic Information File (CIF):       #
# a New Standard Archive File for Crystallography" by S. R. Hall, F. H.      #
# Allen and I. D. Brown [Acta Cryst. (1991), A47, 655-685].                  #
#                                                                            #
# The current version of the core CIF dictionary is obtainable from          #
# ftp://ftp.iucr.org/pub/cif_core.dic.                                       #
#                                                                            #
# Software is freely available for graphical display of the structure(s)     #
# in this CIF. For information consult the CIF software page                 #
# http://www.iucr.org/resources/cif/software.                                #
#                                                                            #
# This file may be used for bona fide research purposes within the           #
# scientific community so long as proper attribution is given to the journal # 
# article from which it was obtained.                                        #
#                                                                            #
##############################################################################
data_I
_audit_creation_method     SHELXL-97
_chemical_name_systematic
;
Disilver zinc tin tetrasulfide
;
_chemical_name_common     Pirquitasite
_chemical_formula_sum     'Ag1.87 Cd.03 Cu0.13 Fe0.36 S4 Sn Zn0.61'
_chemical_formula_structural     'Ag1.87 Cu0.13 Zn0.61 Fe0.36 Cd.03 Sn S4'
_chemical_formula_iupac     '(Ag1.87 Cu0.13) (Zn0.61 Fe0.36 Cd0.03) Sn S4'
_chemical_formula_weight     520.26
_chemical_melting_point     ?
_symmetry_cell_setting     tetragonal
_symmetry_space_group_name_H-M     'I -4'
_symmetry_space_group_name_Hall     'I -4'
loop_
    _symmetry_equiv_pos_as_xyz
    'x, y, z'
    '-x, -y, z'
    'y, -x, -z'
    '-y, x, -z'
    'x+1/2, y+1/2, z+1/2'
    '-x+1/2, -y+1/2, z+1/2'
    'y+1/2, -x+1/2, -z+1/2'
    '-y+1/2, x+1/2, -z+1/2'
_cell_length_a     5.7757(12)
_cell_length_b     5.7757(12)
_cell_length_c     10.870(2)
_cell_angle_alpha     90.00
_cell_angle_beta     90.00
_cell_angle_gamma     90.00
_cell_volume     362.60(13)
_cell_formula_units_Z     2
_cell_measurement_reflns_used     527
_cell_measurement_theta_min     6.25
_cell_measurement_theta_max     32.27
_cell_measurement_temperature     293(2)
_exptl_crystal_description     cuboid
_exptl_crystal_colour     'grey'
_exptl_crystal_size_max     0.05
_exptl_crystal_size_mid     0.05
_exptl_crystal_size_min     0.04
_exptl_crystal_density_diffrn     4.765
_exptl_crystal_density_meas     ?
_exptl_crystal_density_method     'not measured'
_exptl_crystal_F_000     470
_exptl_absorpt_coefficient_mu     12.575
_exptl_absorpt_correction_type     multi-scan
_exptl_absorpt_process_details     '(<i>SADABS</i>; Sheldrick, 2005)'
_exptl_absorpt_correction_T_min     0.5720
_exptl_absorpt_correction_T_max     0.6332
_exptl_special_details     ?
_diffrn_ambient_temperature     293(2)
_diffrn_radiation_type     MoK\a
_diffrn_radiation_wavelength     0.71073
_diffrn_radiation_source     'fine-focus sealed tube'
_diffrn_radiation_monochromator     graphite
_diffrn_measurement_device_type     'Bruker APEXII CCD area-detector'
_diffrn_measurement_method     '\f and \w scan'
_diffrn_detector_area_resol_mean     ?
_diffrn_reflns_number     1312
_diffrn_reflns_av_R_equivalents     0.0131
_diffrn_reflns_av_sigmaI/netI     0.0171
_diffrn_reflns_theta_min     3.75
_diffrn_reflns_theta_max     32.02
_diffrn_reflns_theta_full     32.02
_diffrn_measured_fraction_theta_max     0.997
_diffrn_measured_fraction_theta_full     0.997
_diffrn_reflns_limit_h_min     -4
_diffrn_reflns_limit_h_max     8
_diffrn_reflns_limit_k_min     -8
_diffrn_reflns_limit_k_max     7
_diffrn_reflns_limit_l_min     -16
_diffrn_reflns_limit_l_max     12
_diffrn_standards_number     0
_diffrn_standards_interval_count     ?
_diffrn_standards_interval_time     ?
_diffrn_standards_decay_%     ?
_refine_special_details
;
Refinement of <i>F</i>^2^ against ALL reflections. The weighted <i>R</i>-factor
<i>wR</i> and goodness of fit <i>S</i> are based on <i>F</i>^2^, conventional
<i>R</i>-factors <i>R</i> are based on <i>F</i>, with <i>F</i> set to zero for
negative <i>F</i>^2^. The threshold expression of <i>F</i>^2^ >
\s(<i>F</i>^2^) is used only for calculating <i>R</i>-factors(gt) <i>etc</i>.
and is not relevant to the choice of reflections for refinement.
<i>R</i>-factors based on <i>F</i>^2^ are statistically about twice as large
as those based on <i>F</i>, and <i>R</i>- factors based on ALL data will be
even larger.
;
_reflns_number_total     575
_reflns_number_gt     570
_reflns_threshold_expression     >2\s(I)
_refine_ls_structure_factor_coef     Fsqd
_refine_ls_matrix_type     full
_refine_ls_R_factor_all     0.0276
_refine_ls_R_factor_gt     0.0269
_refine_ls_wR_factor_gt     0.0692
_refine_ls_wR_factor_ref     0.0701
_refine_ls_goodness_of_fit_ref     1.172
_refine_ls_restrained_S_all     1.168
_refine_ls_number_reflns     575
_refine_ls_number_parameters     24
_refine_ls_number_restraints     4
_refine_ls_hydrogen_treatment     .
_refine_ls_weighting_scheme     calc
_refine_ls_weighting_details
         'calc w=1/[\s^2^(Fo^2^)+(0.0272P)^2^+2.1498P] where P=(Fo^2^+2Fc^2^)/3'
_atom_sites_solution_hydrogens     .
_atom_sites_solution_primary     direct
_atom_sites_solution_secondary     difmap
_refine_ls_shift/su_max     0.000
_refine_ls_shift/su_mean     0.000
_refine_diff_density_max     1.05
_refine_diff_density_min     -0.868
_refine_ls_extinction_method     SHELXL
_refine_ls_extinction_coef     0.0061(6)
_refine_ls_extinction_expression
                                  'Fc^*^=kFc[1+0.001xFc^2^\l^3^/sin(2\q)]^-1/4^'
_refine_ls_abs_structure_details     'Flack (1983)'
_refine_ls_abs_structure_Flack     0.91(6)
loop_
    _atom_type_symbol
    _atom_type_description
    _atom_type_scat_dispersion_real
    _atom_type_scat_dispersion_imag
    _atom_type_scat_source
    'S' 'S' 0.1246 0.1234
                         'International Tables Vol C Tables 4.2.6.8 and 6.1.1.4'
    'Ag' 'Ag' -0.8971 1.1015
                         'International Tables Vol C Tables 4.2.6.8 and 6.1.1.4'
    'Zn' 'Zn' 0.2839 1.4301
                         'International Tables Vol C Tables 4.2.6.8 and 6.1.1.4'
    'Sn' 'Sn' -0.6537 1.4246
                         'International Tables Vol C Tables 4.2.6.8 and 6.1.1.4'
    'Fe' 'Fe' 0.3463 0.8444
                         'International Tables Vol C Tables 4.2.6.8 and 6.1.1.4'
    'Cu' 'Cu' 0.3201 1.2651
                         'International Tables Vol C Tables 4.2.6.8 and 6.1.1.4'
    'Cd' 'Cd' -0.8075 1.2024
                         'International Tables Vol C Tables 4.2.6.8 and 6.1.1.4'
_computing_data_collection     'APEX2 (Bruker, 2004)'
_computing_cell_refinement     'SAINT (Bruker, 2004)'
_computing_data_reduction     'SAINT (Bruker, 2004)'
_computing_structure_solution     'SHELXS-97 (Sheldrick, 2008)'
_computing_structure_refinement     'SHELXL-97 (Sheldrick, 2008)'
_computing_molecular_graphics     'XtalDraw (Downs & Hall-Wallace, 2003)'
_computing_publication_material     'publCIF (Westrip, 2010)'
loop_
    _atom_site_type_symbol
    _atom_site_label
    _atom_site_fract_x
    _atom_site_fract_y
    _atom_site_fract_z
    _atom_site_U_iso_or_equiv
    _atom_site_adp_type
    _atom_site_calc_flag
    _atom_site_refinement_flags
    _atom_site_occupancy
    _atom_site_symmetry_multiplicity
    _atom_site_disorder_assembly
    _atom_site_disorder_group
    Ag Ag1 0.0000 0.0000 0.0000 0.0364(4) Uani d S 1 4 . .
    Ag Ag2 0.0000 0.5000 0.2500 0.0301(6) Uani d SP 0.87 4 . .
    Cu Cu 0.0000 0.5000 0.2500 0.0301(6) Uani d SP 0.13 4 . .
    Zn Zn 0.5000 0.0000 0.2500 0.0220(6) Uani d SP 0.61 4 . .
    Fe Fe 0.5000 0.0000 0.2500 0.0220(6) Uani d SP 0.36 4 . .
    Cd Cd 0.5000 0.0000 0.2500 0.0220(6) Uani d SP 0.03 4 . .
    Sn Sn 0.5000 0.5000 0.0000 0.01176(18) Uani d S 1 4 . .
    S S 0.7325(3) 0.2526(4) 0.12847(11) 0.0214(3) Uani d . 1 1 . .
loop_
    _atom_site_aniso_label
    _atom_site_aniso_U_11
    _atom_site_aniso_U_22
    _atom_site_aniso_U_33
    _atom_site_aniso_U_12
    _atom_site_aniso_U_13
    _atom_site_aniso_U_23
    Ag1 0.0360(5) 0.0360(5) 0.0372(4) 0.000 0.000 0.000
    Ag2 0.0274(7) 0.0274(7) 0.0355(9) 0.000 0.000 0.000
    Cu 0.0274(7) 0.0274(7) 0.0355(9) 0.000 0.000 0.000
    Zn 0.0248(8) 0.0248(8) 0.0163(9) 0.000 0.000 0.000
    Fe 0.0248(8) 0.0248(8) 0.0163(9) 0.000 0.000 0.000
    Cd 0.0248(8) 0.0248(8) 0.0163(9) 0.000 0.000 0.000
    Sn 0.0114(2) 0.0114(2) 0.0125(3) 0.000 0.000 0.000
    S 0.0250(6) 0.0212(6) 0.0181(6) 0.0053(5) -0.0023(5) 0.0044(5)
_geom_special_details
;
All e.s.d.'s (except the e.s.d. in the dihedral angle between two l.s. planes)
are estimated using the full covariance matrix. The cell e.s.d.'s are taken
into account individually in the estimation of e.s.d.'s in distances, angles
and torsion angles; correlations between e.s.d.'s in cell parameters are only
used when they are defined by crystal symmetry. An approximate (isotropic)
treatment of cell e.s.d.'s is used for estimating e.s.d.'s involving l.s.
planes.
;
loop_
    _geom_bond_atom_site_label_1
    _geom_bond_atom_site_label_2
    _geom_bond_site_symmetry_2
    _geom_bond_distance
    _geom_bond_publ_flag
    Ag1 S 4_545 2.5430(17) ?
    Ag1 S 3_565 2.5430(17) ?
    Ag1 S 1_455 2.5430(17) ?
    Ag1 S 2_655 2.5430(17) ?
    Ag2 S 1_455 2.485(2) ?
    Ag2 S 2_665 2.485(2) ?
    Ag2 S 7_465 2.485(2) ?
    Ag2 S 8_545 2.485(2) ?
    Zn S 2_655 2.383(2) ?
    Zn S 7 2.383(2) ?
    Zn S . 2.383(2) ?
    Zn S 8_545 2.383(2) ?
    Sn S 3_565 2.4070(16) ?
    Sn S . 2.4070(16) ?
    Sn S 2_665 2.4070(16) ?
    Sn S 4_655 2.4070(16) ?
loop_
    _geom_angle_atom_site_label_1
    _geom_angle_atom_site_label_2
    _geom_angle_atom_site_label_3
    _geom_angle_site_symmetry_1
    _geom_angle_site_symmetry_3
    _geom_angle
    _geom_angle_publ_flag
    S Ag1 S 4_545 3_565 113.39(6) ?
    S Ag1 S 4_545 1_455 107.55(3) ?
    S Ag1 S 3_565 1_455 107.55(3) ?
    S Ag1 S 4_545 2_655 107.55(3) ?
    S Ag1 S 3_565 2_655 107.55(3) ?
    S Ag1 S 1_455 2_655 113.39(6) ?
    S Ag2 S 1_455 2_665 115.77(7) ?
    S Ag2 S 1_455 7_465 106.42(3) ?
    S Ag2 S 2_665 7_465 106.42(3) ?
    S Ag2 S 1_455 8_545 106.42(3) ?
    S Ag2 S 2_665 8_545 106.42(3) ?
    S Ag2 S 7_465 8_545 115.77(7) ?
    S Zn S 2_655 7 107.90(4) ?
    S Zn S 2_655 . 112.66(8) ?
    S Zn S 7 . 107.90(4) ?
    S Zn S 2_655 8_545 107.90(4) ?
    S Zn S 7 8_545 112.66(8) ?
    S Zn S . 8_545 107.90(4) ?
    S Sn S 3_565 . 109.67(4) ?
    S Sn S 3_565 2_665 109.67(4) ?
    S Sn S . 2_665 109.08(7) ?
    S Sn S 3_565 4_655 109.08(7) ?
    S Sn S . 4_655 109.67(4) ?
    S Sn S 2_665 4_655 109.67(4) ?
data_global
_journal_date_recd_electronic     2012-12-19
_journal_date_accepted     2013-01-10
_journal_name_full     'Acta Crystallographica, Section E'
_journal_year     2013
_journal_volume     69
_journal_issue      2
_journal_page_first     i8
_journal_page_last     i9
_journal_paper_category     QI
_journal_paper_doi     10.1107/S1600536813001013
_journal_coeditor_code     BR2219
_publ_contact_author_name     'Benjamin N. Schumer'
_publ_contact_author_address
;
Department of Geosciences, University of Arizona, Tucson,
Arizona 85721-0077, USA
;
_publ_contact_author_email     'bschumer@email.arizona.edu'
_publ_contact_author_fax     '520-621-2672'
_publ_contact_author_phone     '520-621-9993'
_publ_section_title
;
Pirquitasite, Ag~2~ZnSnS~4~
;
loop_
    _publ_author_name
    _publ_author_footnote
    _publ_author_address
    'Schumer, Benjamin N.' .
;
Department of Geosciences, University of Arizona, Tucson, Arizona 85721-0077,
USA
;
    'Downs, Robert T.' .
;
Department of Geosciences, University of Arizona, Tucson, Arizona 85721-0077,
USA
;
    'Domanik, Kenneth J.' .
;
Lunar and Planetary Laboratory, University of Arizona,
1629 E. University Boulevard, Tucson, AZ 85721-0092, USA
;
    'Andrade, Marcelo B' .
;
Department of Geosciences, University of Arizona, Tucson, Arizona 85721-0077,
USA
;
    'Origlieri, Marcus J.' .
;
Department of Geosciences, University of Arizona, Tucson, Arizona 85721-0077,
USA
;
