# Supplementary material for: Pirquitasite, Ag2ZnSnS4
Source: Acta Crystallogr Sect E Struct Rep Online. 2013 Jan 19;69(Pt 2):i8–9. doi: 10.1107/S1600536813001013 (PMC3569172; doi:10.1107/S1600536813001013)
Supplement: Supplementary file 2 [file e-69-000i8-Isup2.hkl]

# 
# h,k,l, Fc-squared, Fo-squared, sigma(Fo-squared) and status flag 
# 
data_I
_shelx_title ' pir2 in I-4' 
_shelx_refln_list_code          4 
_shelx_F_calc_maximum      296.70 
_exptl_crystal_F_000       469.52 
_reflns_d_resolution_high  0.6701 
 
loop_ 
 _symmetry_equiv_pos_as_xyz 
 'x, y, z' 
 '-x, -y, z' 
 'y, -x, -z' 
 '-y, x, -z' 
 'x+1/2, y+1/2, z+1/2' 
 '-x+1/2, -y+1/2, z+1/2' 
 'y+1/2, -x+1/2, -z+1/2' 
 '-y+1/2, x+1/2, -z+1/2' 
 
_cell_length_a     5.7757 
_cell_length_b     5.7757 
_cell_length_c    10.8696 
_cell_angle_alpha  90.000 
_cell_angle_beta   90.000 
_cell_angle_gamma  90.000 
 
_shelx_F_squared_multiplier     1.000 
 
loop_ 
 _refln_index_h 
 _refln_index_k 
 _refln_index_l 
 _refln_F_squared_calc 
 _refln_F_squared_meas 
 _refln_F_squared_sigma 
 _refln_observed_status 
   1   1   0     1509.70     1385.08     39.45 o 
   0   2   0    31592.52    29533.92    208.36 o 
   2   2   0    88030.37    81493.65    977.57 o 
  -1   3   0     1106.04     1078.98     20.81 o 
   1   3   0      836.17      797.22     15.89 o 
   3   3   0      564.77      555.18     19.63 o 
  -2   4   0    11027.22    10665.01    118.07 o 
   0   4   0    49805.24    48212.82    344.72 o 
   2   4   0    11069.41    11281.72    101.21 o 
   4   4   0    20717.15    20896.25    214.76 o 
  -3   5   0      613.09      568.01     29.73 o 
  -1   5   0      316.30      332.17     21.08 o 
   1   5   0      669.85      726.72     38.72 o 
   3   5   0      411.82      411.33     21.49 o 
   5   5   0      224.79      256.39     26.15 o 
  -4   6   0     2550.48     2556.81    130.21 o 
  -2   6   0    14300.81    13889.54    159.47 o 
   0   6   0     4841.40     4732.29     72.62 o 
   2   6   0    14182.96    14231.64    150.31 o 
   4   6   0     2597.97     2615.38    109.87 o 
   6   6   0     3876.05     3830.43     81.31 o 
  -5   7   0      298.55      277.68     30.87 o 
  -3   7   0      127.08      146.57     23.31 o 
  -1   7   0      509.11      518.39     44.27 o 
   1   7   0      176.78      177.87     20.30 o 
   3   7   0      314.92      309.02     26.25 o 
   5   7   0      211.32      202.79     26.01 o 
  -2   8   0     1486.08     1585.84     74.23 o 
   0   8   0     5281.96     5046.95     84.74 o 
   2   8   0     1536.82     1572.62     53.92 o 
   1   0   1      702.06      602.02      9.83 o 
   3   0   1      649.59      810.65     18.35 o 
   5   0   1      708.30      684.40     23.45 o 
   7   0   1      256.81      242.88     23.46 o 
  -8   1   1      533.57      441.03     35.78 o 
  -6   1   1      103.48      169.53     15.81 o 
  -4   1   1     1028.60      930.02     23.57 o 
   0   1   1      639.10      555.72     11.11 o 
   2   1   1     1138.36     1213.15     18.93 o 
   4   1   1      136.01      189.98     15.36 o 
   6   1   1      740.99      667.98     30.49 o 
   8   1   1      197.59      178.23     23.70 o 
  -7   2   1      513.18      562.64     28.02 o 
  -5   2   1      553.90      549.58     22.34 o 
  -3   2   1      374.58      328.89     14.87 o 
  -1   2   1     1225.72     1344.96     27.04 o 
   3   2   1      948.67      785.43     48.40 o 
   5   2   1      191.68      228.90     25.44 o 
   7   2   1      659.17      691.98     38.37 o 
  -8   3   1      104.96       70.05     25.07 o 
  -6   3   1      814.09      758.90     29.28 o 
  -4   3   1       63.11      164.15     14.52 o 
  -2   3   1      877.47      787.35     25.08 o 
   0   3   1      587.20      761.84     16.39 o 
   2   3   1      341.67      358.02     12.10 o 
   4   3   1      747.16      775.38     29.33 o 
   6   3   1      310.11      374.05     28.42 o 
   8   3   1      358.04      282.34     29.71 o 
  -7   4   1      338.60      291.52     29.20 o 
  -5   4   1      463.07      505.25     30.67 o 
  -3   4   1      828.38      849.79     31.73 o 
  -1   4   1      155.43      169.36     12.24 o 
   1   4   1     1113.52     1040.71     17.84 o 
   3   4   1       86.65      171.33     14.88 o 
   5   4   1      892.51      818.29     35.65 o 
   7   4   1      106.50       14.33     28.02 o 
  -6   5   1       74.98       86.99     22.37 o 
  -4   5   1      837.09      834.17    104.82 o 
  -2   5   1      152.76      199.11     18.58 o 
   0   5   1      667.83      641.41     23.30 o 
   2   5   1      485.74      463.38     19.63 o 
   4   5   1      452.88      487.29     28.33 o 
   6   5   1      380.92      341.41     29.72 o 
  -5   6   1      434.33      407.44     32.83 o 
  -3   6   1      315.83      307.90     25.78 o 
  -1   6   1      814.95      823.58     37.65 o 
   1   6   1      114.42      134.14     14.06 o 
   3   6   1      875.48      922.48     34.54 o 
   5   6   1       86.34       89.16     33.18 o 
  -4   7   1       89.12       16.14     36.50 o 
  -2   7   1      624.60      680.18     36.16 o 
   0   7   1      213.67      167.33     23.60 o 
   2   7   1      498.16      494.54     26.95 o 
   4   7   1      292.08      228.93     58.63 o 
  -3   8   1      400.98      444.39     34.56 o 
  -1   8   1      202.30      180.99     27.65 o 
   1   8   1      580.41      591.89     29.99 o 
   3   8   1      111.46       67.10     18.43 o 
   0   0   2     1306.37     1167.93     22.36 o 
   2   0   2     1468.58     1404.82     21.08 o 
   4   0   2      590.22      571.55     20.04 o 
   6   0   2      452.45      476.15     26.36 o 
   8   0   2      238.41      208.08     25.47 o 
  -7   1   2     5649.40     5578.22     90.46 o 
  -5   1   2    17158.25    17559.31    153.23 o 
  -3   1   2    43720.97    43187.56    336.65 o 
  -1   1   2    87997.52    92595.15   1131.10 o 
   1   1   2    85926.97    88568.55    557.47 o 
   3   1   2    44768.15    44172.37    356.00 o 
   5   1   2    16722.62    16104.11    139.02 o 
   7   1   2     5818.69     5665.91     91.64 o 
  -8   2   2      234.11      278.75     29.50 o 
  -6   2   2      328.03      300.97     20.70 o 
  -4   2   2      684.84      670.83     21.72 o 
  -2   2   2      787.53      787.78     22.62 o 
   0   2   2     1468.71     1407.18     15.61 o 
   2   2   2      787.70      773.18     13.69 o 
   4   2   2      698.98      730.12     46.47 o 
   6   2   2      350.68      349.34     34.30 o 
   8   2   2      247.34      207.49     26.46 o 
  -7   3   2     4202.81     4174.49     80.33 o 
  -5   3   2    11291.33    11498.91    137.53 o 
  -3   3   2    26712.04    26477.47    249.96 o 
  -1   3   2    43611.35    44193.55    311.86 o 
   1   3   2    44876.53    44519.32    309.70 o 
   3   3   2    25912.26    25013.82    163.64 o 
   5   3   2    11687.59    11828.20    153.97 o 
   7   3   2     4099.01     4036.91     79.93 o 
  -6   4   2      302.21      279.13     27.99 o 
  -4   4   2      384.15      376.54     34.30 o 
  -2   4   2      700.54      718.76     22.93 o 
   0   4   2      589.18      632.96     15.00 o 
   2   4   2      685.13      722.79     15.88 o 
   4   4   2      385.68      400.35     23.92 o 
   6   4   2      315.24      318.78     27.93 o 
  -5   5   2     5783.65     6118.41    124.85 o 
  -3   5   2    11250.57    11553.90    139.01 o 
  -1   5   2    17310.96    17536.78    177.02 o 
   1   5   2    16573.12    16927.28    120.19 o 
   3   5   2    11723.52    12358.95    135.72 o 
   5   5   2     5543.91     5361.86     85.86 o 
  -6   6   2      198.45      185.59     28.17 o 
  -4   6   2      319.07      310.29     28.91 o 
  -2   6   2      346.45      315.63     24.10 o 
   0   6   2      455.92      463.73     26.56 o 
   2   6   2      326.09      338.42     35.43 o 
   4   6   2      301.96      301.33     40.56 o 
   6   6   2      200.62      199.27     36.13 o 
  -3   7   2     4282.06     4417.69     92.68 o 
  -1   7   2     5574.71     5777.72     87.75 o 
   1   7   2     5889.56     6247.57     83.96 o 
   3   7   2     4026.96     3914.03     68.93 o 
  -2   8   2      252.74      299.46     28.09 o 
   0   8   2      233.52      200.10     23.23 o 
   1   0   3      634.42      785.54     18.03 o 
   3   0   3      616.27      565.91     20.89 o 
   5   0   3      266.02      295.88     18.11 o 
   7   0   3      629.75      685.48     62.35 o 
  -8   1   3      143.28      113.29     21.93 o 
  -6   1   3      826.17      777.04     28.61 o 
  -4   1   3      100.66      127.44     12.81 o 
  -2   1   3      922.74      857.58     56.94 o 
   0   1   3      694.39      792.00     13.14 o 
   2   1   3      240.30      222.30     15.08 o 
   4   1   3      846.80      850.61     23.58 o 
   6   1   3      211.42      203.26     21.73 o 
   8   1   3      452.52      395.91     31.54 o 
  -7   2   3      231.83      147.91     19.18 o 
  -5   2   3      602.98      642.60     46.40 o 
  -3   2   3      587.63      617.12     24.17 o 
  -1   2   3      201.10      196.86     19.67 o 
   1   2   3      843.70      787.99     22.80 o 
   3   2   3      185.14      311.31     12.23 o 
   5   2   3      884.12      911.85     32.60 o 
   7   2   3      105.33      122.24     45.72 o 
  -6   3   3       79.69       70.69     49.03 o 
  -4   3   3     1044.72     1062.02     35.43 o 
  -2   3   3      224.06      353.43     28.03 o 
   0   3   3      672.05      630.27     12.29 o 
   2   3   3      658.26      701.86     16.73 o 
   4   3   3      384.92      375.33     22.51 o 
   6   3   3      516.86      439.18     29.68 o 
  -7   4   3      435.54      478.44    147.16 o 
  -5   4   3      382.84      377.48     30.24 o 
  -3   4   3      363.59      386.14     20.14 o 
  -1   4   3      768.12      744.68     22.71 o 
   1   4   3       75.93      163.83     17.98 o 
   3   4   3      975.93      986.24     27.83 o 
   5   4   3       60.42      103.58     29.12 o 
   7   4   3      616.22      593.25     37.03 o 
  -6   5   3      713.38      733.77    110.32 o 
  -4   5   3       83.67       94.52     22.86 o 
  -2   5   3      935.93     1016.61     60.92 o 
   0   5   3      317.84      367.34     14.01 o 
   2   5   3      630.57      662.13     50.19 o 
   4   5   3      442.98      402.37     23.23 o 
   6   5   3      388.87      380.66     29.56 o 
  -5   6   3      380.72      378.60     33.85 o 
  -3   6   3      457.41      392.51     28.78 o 
  -1   6   3      197.25      203.32     18.53 o 
   1   6   3      761.44      744.95     81.56 o 
   3   6   3       64.78       88.48     31.70 o 
   5   6   3      671.61      736.38     32.25 o 
  -4   7   3      649.43      689.18     43.16 o 
  -2   7   3      134.67       72.96     18.23 o 
   0   7   3      656.41      739.84     64.20 o 
  -1   8   3      410.33      376.98     25.43 o 
   0   0   4    29434.19    28431.49    346.23 o 
   2   0   4    84942.57    85724.52   1675.75 o 
   4   0   4    10372.11    10081.88     94.68 o 
   6   0   4    14028.27    13747.92    132.52 o 
   8   0   4     1436.92     1388.84     49.28 o 
  -7   1   4      410.29      416.98     28.91 o 
  -5   1   4      346.46      348.10     25.19 o 
  -3   1   4      831.76      813.22     34.72 o 
  -1   1   4     1170.33     1063.07     23.56 o 
   1   1   4     1170.68     1094.75     17.74 o 
   3   1   4      631.11      620.81     24.85 o 
   5   1   4      675.43      682.92     25.62 o 
   7   1   4      137.08      103.25     25.81 o 
  -8   2   4     3823.36     3618.37    104.44 o 
  -6   2   4     3303.96     3309.64     67.37 o 
  -4   2   4    30594.14    30577.83    289.84 o 
  -2   2   4    17069.52    17256.75    136.78 o 
   0   2   4    84939.37    89841.91    535.17 o 
   2   2   4    17073.73    17564.20    134.45 o 
   4   2   4    30653.38    29925.65    281.49 o 
   6   2   4     3254.52     3347.43     65.97 o 
   8   2   4     3897.19     3798.01     81.44 o 
  -7   3   4      196.90      176.74     25.63 o 
  -5   3   4      382.77      379.11     28.04 o 
  -3   3   4      669.72      689.15     57.95 o 
  -1   3   4      632.04      661.53     16.04 o 
   1   3   4      830.83      842.97     22.15 o 
   3   3   4      671.08      708.20     16.66 o 
   5   3   4      238.71      228.50     20.89 o 
   7   3   4      400.97      414.67     31.61 o 
  -6   4   4     7061.44     7535.11    133.21 o 
  -4   4   4     4591.54     4926.74     82.95 o 
  -2   4   4    30654.16    31395.57    259.40 o 
   0   4   4    10379.37    10745.31     69.14 o 
   2   4   4    30584.03    30436.24    292.18 o 
   4   4   4     4598.97     4475.74     66.47 o 
   6   4   4     7129.35     7022.29    184.95 o 
  -5   5   4      352.77      352.91     32.22 o 
  -3   5   4      240.23      240.17     23.62 o 
  -1   5   4      673.86      689.82     39.86 o 
   1   5   4      348.03      407.20     39.83 o 
   3   5   4      381.25      357.77     40.57 o 
   5   5   4      353.91      389.42     25.33 o 
  -4   6   4     7132.97     7020.94    141.04 o 
  -2   6   4     3256.11     3242.38     61.20 o 
   0   6   4    14020.57    13981.06    143.07 o 
   4   6   4     7053.13     6878.59    166.70 o 
  -3   7   4      399.97      382.40     30.83 o 
  -1   7   4      138.36      129.30     17.60 o 
  -2   8   4     3895.61     3801.17     72.21 o 
   0   8   4     1441.82     1422.49     85.67 o 
   1   0   5      454.82      487.03     13.20 o 
   3   0   5      488.00      415.43     43.91 o 
   5   0   5      343.48      303.52     31.74 o 
   7   0   5      474.61      462.56     32.97 o 
  -8   1   5      147.95      143.79     33.92 o 
  -6   1   5      724.18      676.65     35.61 o 
  -4   1   5       92.98      168.72     17.64 o 
  -2   1   5      696.07      597.65     17.45 o 
   0   1   5      397.08      457.15     13.09 o 
   2   1   5      150.74      179.24     19.91 o 
   4   1   5      811.69      794.48     26.29 o 
   6   1   5      208.11      262.73     23.99 o 
   8   1   5      433.00      468.05     35.73 o 
  -7   2   5      330.93      321.36     30.83 o 
  -5   2   5      464.23      470.13     29.09 o 
  -3   2   5      686.06      790.68     36.18 o 
  -1   2   5      179.90      173.91     15.86 o 
   1   2   5      771.88      699.63     11.49 o 
   3   2   5      175.70      202.99     14.39 o 
   5   2   5      682.71      670.08     30.37 o 
   7   2   5      175.03       98.76     21.11 o 
  -6   3   5      103.92      131.50     37.60 o 
  -4   3   5      796.33      769.24     78.62 o 
  -2   3   5      139.35      178.59     14.01 o 
   0   3   5      441.37      416.10     10.32 o 
   2   3   5      610.18      647.55     13.65 o 
   4   3   5      317.85      411.88     22.78 o 
   6   3   5      537.55      540.92     32.26 o 
  -7   4   5      351.89      303.10     32.75 o 
  -5   4   5      532.37      537.07     42.79 o 
  -3   4   5      326.13      393.34     21.66 o 
  -1   4   5      896.41      941.01     23.74 o 
   1   4   5      108.48      190.95     19.65 o 
   3   4   5      865.78      876.38     50.94 o 
   5   4   5      117.04      100.35     16.86 o 
   7   4   5      496.00      509.25     34.18 o 
  -6   5   5      539.93      523.00     39.70 o 
  -4   5   5       98.39      117.59     22.35 o 
  -2   5   5      634.22      623.58     29.73 o 
   0   5   5      290.24      299.46     36.14 o 
   2   5   5      446.38      546.68     45.74 o 
   4   5   5      466.89      526.00     52.38 o 
   6   5   5      323.09      348.12     50.15 o 
  -5   6   5      322.86      376.76     35.46 o 
  -3   6   5      603.47      680.92     37.04 o 
  -1   6   5      210.81      258.87     18.76 o 
   1   6   5      793.45      853.98     62.74 o 
   5   6   5      582.48      545.22     59.76 o 
  -4   7   5      463.08      404.85     34.45 o 
  -2   7   5      148.19      102.04     18.82 o 
   0   7   5      451.91      464.74     53.85 o 
  -1   8   5      479.28      516.37     60.49 o 
   0   0   6     1510.91     1401.62     39.24 o 
   2   0   6      395.50      384.19     15.90 o 
   4   0   6      765.86      823.13     32.84 o 
   6   0   6      244.48      240.31     34.66 o 
   8   0   6      245.17      312.68     42.04 o 
  -7   1   6     3975.32     3896.90    138.21 o 
  -5   1   6    10833.53    10502.25    137.99 o 
  -3   1   6    25001.81    23836.35    229.74 o 
  -1   1   6    40445.09    40905.54    291.85 o 
   1   1   6    41594.45    41981.19    297.22 o 
   3   1   6    24407.18    23470.24    266.92 o 
   5   1   6    11014.13    11429.62    162.03 o 
   7   1   6     3988.79     3725.47    107.46 o 
  -6   2   6      385.01      440.65     32.42 o 
  -4   2   6      286.22      279.16     22.88 o 
  -2   2   6     1024.21     1012.71     25.44 o 
   0   2   6      395.40      436.52     12.13 o 
   2   2   6     1024.01     1023.74     19.52 o 
   4   2   6      297.77      294.25     44.26 o 
   6   2   6      400.88      405.71     44.26 o 
  -7   3   6     3028.94     3142.26     76.92 o 
  -5   3   6     7593.91     7937.53    116.85 o 
  -3   3   6    15875.34    16247.93    161.42 o 
  -1   3   6    25214.02    25885.24    169.45 o 
   1   3   6    24195.86    24881.03    195.11 o 
   3   3   6    16468.25    16894.55    179.94 o 
   5   3   6     7405.54     6863.84    149.05 o 
   7   3   6     3072.52     3132.04    108.79 o 
  -6   4   6      194.44      182.43     43.14 o 
  -4   4   6      469.57      506.04     26.83 o 
  -2   4   6      296.13      286.75     17.98 o 
   0   4   6      766.98      828.94     13.62 o 
   2   4   6      285.99      262.59     33.19 o 
   4   4   6      468.03      485.44     45.74 o 
   6   4   6      208.22      196.90     40.56 o 
  -5   5   6     4013.02     4317.79     88.30 o 
  -3   5   6     7735.86     7867.99    111.54 o 
  -1   5   6    10571.33    11352.19    126.06 o 
   1   5   6    11273.82    10706.65    195.12 o 
   3   5   6     7267.40     6773.80    151.26 o 
   5   5   6     4195.01     4332.10    131.21 o 
  -4   6   6      204.75      225.63     28.70 o 
  -2   6   6      404.74      454.21     28.04 o 
   0   6   6      241.34      239.69     39.09 o 
  -3   7   6     2933.12     3019.02     67.64 o 
  -1   7   6     4173.88     3982.85    126.76 o 
   1   0   7      379.80      335.04     14.87 o 
   3   0   7      186.87      183.42     15.02 o 
   5   0   7      715.56      723.62     36.00 o 
   7   0   7      118.99       47.93     27.28 o 
  -6   1   7      130.35      101.89     31.34 o 
  -4   1   7      748.95      761.07     31.27 o 
  -2   1   7      156.23      151.03     12.76 o 
   0   1   7      433.06      372.59     25.37 o 
   2   1   7      464.16      440.29     17.45 o 
   4   1   7      240.09      208.92     23.23 o 
   6   1   7      492.58      469.36     59.76 o 
  -7   2   7      494.72      501.18     70.45 o 
  -5   2   7      213.12      161.20     21.88 o 
  -3   2   7      477.37      442.97     29.10 o 
  -1   2   7      402.53      404.75     30.69 o 
   1   2   7      121.41      137.43      8.07 o 
   3   2   7      786.31      838.70     25.23 o 
   5   2   7       81.65       48.66     25.07 o 
   7   2   7      598.61      595.40     56.07 o 
  -6   3   7      685.74      785.92     36.62 o 
  -4   3   7       79.25      103.00     15.95 o 
  -2   3   7      846.01      895.52     27.03 o 
   0   3   7      232.47      293.36     14.21 o 
   2   3   7      514.24      490.85     12.98 o 
   4   3   7      398.24      286.23     36.15 o 
   6   3   7      328.17      273.63     39.83 o 
  -5   4   7      463.11      483.43     33.09 o 
  -3   4   7      342.31      286.04     20.81 o 
  -1   4   7      214.15      231.88     16.00 o 
   1   4   7      684.58      755.82     48.71 o 
   3   4   7       56.67       98.06     27.28 o 
   5   4   7      742.19      690.75     59.78 o 
  -4   5   7      785.79      840.27     49.82 o 
  -2   5   7      112.26       92.42     18.14 o 
   0   5   7      754.69      882.03     59.05 o 
   4   5   7      481.85      475.09     50.90 o 
  -3   6   7      312.28      301.50     47.94 o 
  -1   6   7      442.25      443.21     20.70 o 
  -2   7   7      627.10      773.50     60.50 o 
   0   0   8    45072.73    44102.30    538.78 o 
   2   0   8     8629.55     8431.61     82.81 o 
   4   0   8    19337.12    18831.25    164.01 o 
   6   0   8     2087.51     2127.03     93.16 o 
  -7   1   8      144.46      124.58     25.62 o 
  -5   1   8      428.68      395.31     24.89 o 
  -3   1   8      487.10      515.61     23.29 o 
  -1   1   8      663.86      676.29     20.97 o 
   1   1   8      662.70      647.07     19.92 o 
   3   1   8      612.74      633.40     23.70 o 
   5   1   8      227.47      206.98     23.47 o 
   7   1   8      350.22      277.32     42.78 o 
  -6   2   8     6811.30     6813.37     92.34 o 
  -4   2   8     3887.53     3941.20     67.21 o 
  -2   2   8    28830.60    28925.27    225.94 o 
   0   2   8     8633.27     8743.20     82.52 o 
   2   2   8    28825.57    29229.84    222.30 o 
   4   2   8     3874.62     3926.27     56.28 o 
   6   2   8     6867.91     6561.61    154.00 o 
  -5   3   8      295.21      357.70     26.08 o 
  -3   3   8      359.23      419.78     23.35 o 
  -1   3   8      610.44      577.08     22.69 o 
   1   3   8      489.40      560.10     31.12 o 
   3   3   8      356.47      340.94     17.01 o 
   5   3   8      415.80      416.13     27.15 o 
  -6   4   8     1274.56     1238.73     51.93 o 
  -4   4   8     9467.48     9410.30    163.10 o 
  -2   4   8     3873.84     3879.11     56.56 o 
   0   4   8    19327.64    19919.45    161.61 o 
   4   4   8     9457.94     9203.15    104.97 o 
   6   4   8     1254.81     1148.58     38.69 o 
  -5   5   8      165.88      154.72     27.80 o 
  -3   5   8      413.20      414.41     31.54 o 
  -1   5   8      230.32      242.96     18.84 o 
  -4   6   8     1250.25     1394.92     80.85 o 
  -2   6   8     6865.62     7388.61    103.65 o 
   1   0   9      351.99      300.08     16.17 o 
   3   0   9      321.12      258.71     17.89 o 
   5   0   9      412.14      430.24     43.68 o 
   7   0   9      237.55      124.67     25.03 o 
  -6   1   9      172.45      220.12     22.83 o 
  -4   1   9      575.33      590.74     27.77 o 
  -2   1   9      176.43      144.51     24.15 o 
   0   1   9      307.82      281.78     19.22 o 
   2   1   9      458.39      485.29     20.57 o 
   4   1   9      239.04      306.57     20.11 o 
   6   1   9      487.80      534.49     30.09 o 
  -5   2   9      394.53      354.92     25.35 o 
  -3   2   9      345.24      362.81     21.42 o 
  -1   2   9      526.59      538.86     22.45 o 
   1   2   9      203.75      206.61     17.33 o 
   3   2   9      528.86      526.23     23.27 o 
   5   2   9      201.35      121.13     20.68 o 
  -6   3   9      463.31      486.14     32.46 o 
  -4   3   9      144.11      150.61     22.38 o 
  -2   3   9      476.27      471.47     30.78 o 
   0   3   9      270.31      224.80     20.65 o 
   2   3   9      328.24      326.97     18.87 o 
   4   3   9      482.39      481.91     42.79 o 
   6   3   9      262.36      278.37     27.01 o 
  -5   4   9      322.67      381.78     28.87 o 
  -3   4   9      550.33      673.01     31.09 o 
  -1   4   9      245.45      243.63     17.67 o 
   1   4   9      644.06      695.90     51.66 o 
   5   4   9      478.41      426.05     74.14 o 
  -4   5   9      437.07      392.58     34.66 o 
  -2   5   9      172.54      107.72     19.84 o 
  -3   6   9      260.69      320.05     42.41 o 
   0   0  10      139.22      141.58     24.33 o 
   2   0  10      828.34      742.77     25.78 o 
   4   0  10      144.82      160.41     17.97 o 
   6   0  10      341.45      359.70     27.10 o 
  -5   1  10     5003.98     5135.77     76.85 o 
  -3   1  10     9784.56     9722.54    103.13 o 
  -1   1  10    14746.21    14343.76    156.55 o 
   1   1  10    14141.21    13824.58    150.63 o 
   3   1  10    10086.72     9846.85    101.26 o 
   5   1  10     4979.54     4665.75     71.26 o 
  -6   2  10      136.70      114.12     21.13 o 
  -4   2  10      502.04      533.66     44.93 o 
  -2   2  10      141.05      164.94     16.84 o 
   0   2  10      828.52      803.79     33.96 o 
   2   2  10      141.34      119.02     16.27 o 
   4   2  10      507.94      507.63     25.06 o 
   6   2  10      147.57      109.03     22.66 o 
  -5   3  10     3743.19     4018.02     72.10 o 
  -3   3  10     7042.55     6831.66     86.40 o 
  -1   3  10     9635.07     9837.22    220.00 o 
   1   3  10    10235.66    10863.77    123.60 o 
   3   3  10     6705.50     6578.70     88.17 o 
   5   3  10     3834.31     4013.18    145.22 o 
  -4   4  10      142.81      103.57     19.91 o 
  -2   4  10      509.48      515.49     27.02 o 
   0   4  10      143.76      172.01     16.75 o 
  -3   5  10     3644.72     3971.68     80.92 o 
  -1   5  10     5232.51     5431.26     94.30 o 
  -2   6  10      144.56      116.50     22.86 o 
   1   0  11      209.97      234.02     21.36 o 
   3   0  11      543.50      541.93     26.25 o 
   5   0  11       95.93       60.04     16.65 o 
  -6   1  11      442.65      440.91     34.65 o 
  -4   1  11      144.07      105.32     18.06 o 
  -2   1  11      526.35      497.18     30.25 o 
   0   1  11      249.67      256.62     21.83 o 
   2   1  11      318.81      292.63     23.72 o 
   4   1  11      384.87      366.07     43.86 o 
   6   1  11      210.24      130.36     26.90 o 
  -5   2  11      471.86      481.59     31.23 o 
  -3   2  11      183.20      194.45     20.01 o 
  -1   2  11      284.73      287.45     23.52 o 
   1   2  11      476.45      485.90     28.04 o 
   3   2  11       81.83       64.73     15.54 o 
   5   2  11      596.99      699.44     48.70 o 
  -4   3  11      628.72      638.51     33.91 o 
  -2   3  11      108.14      101.76     19.79 o 
   0   3  11      585.53      672.21     53.13 o 
   2   3  11      222.70      206.18     29.87 o 
   4   3  11      362.85      376.91     30.98 o 
  -3   4  11      338.75      302.84     25.07 o 
  -1   4  11      341.15      299.59     24.62 o 
   1   4  11      121.71      116.50     14.75 o 
  -2   5  11      631.83      776.94     45.75 o 
   0   0  12     2966.67     2787.51     82.94 o 
   2   0  12    12444.82    12171.44    149.12 o 
   4   0  12     1639.44     1688.96     53.62 o 
  -5   1  12      188.09      179.55     22.98 o 
  -3   1  12      331.04      338.57     29.21 o 
  -1   1  12      391.41      390.66     27.87 o 
   1   1  12      394.16      386.83     27.06 o 
   3   1  12      270.87      284.03     40.93 o 
   5   1  12      304.07      330.35     42.41 o 
  -4   2  12     6423.70     6385.84     90.42 o 
  -2   2  12     2168.54     2260.93     59.90 o 
   0   2  12    12442.03    12689.72    150.80 o 
   2   2  12     2172.13     2170.60     51.85 o 
   4   2  12     6435.46     6356.08    100.67 o 
  -3   3  12      301.03      314.98     31.24 o 
  -1   3  12      274.14      286.17     26.93 o 
   1   3  12      327.78      336.35     24.69 o 
   3   3  12      304.32      282.34     23.23 o 
  -4   4  12     1009.34      997.71     59.05 o 
  -2   4  12     6435.74     6336.65    102.46 o 
   0   4  12     1646.63     1880.52     84.97 o 
  -1   5  12      300.96      308.28     26.55 o 
   1   0  13      304.50      280.28     44.62 o 
   3   0  13      317.36      355.23     31.24 o 
   5   0  13      253.53      152.06     27.28 o 
  -4   1  13      204.69      218.45     29.46 o 
  -2   1  13      333.21      365.86     30.24 o 
   0   1  13      265.58      252.81     24.89 o 
   2   1  13      259.00      276.06     26.35 o 
   4   1  13      357.02      373.03     39.09 o 
  -3   2  13      352.22      375.53     60.48 o 
  -1   2  13      275.98      265.31     26.92 o 
   1   2  13      379.62      439.48     29.77 o 
   3   2  13      228.86      157.08     23.19 o 
  -4   3  13      323.12      425.37     37.81 o 
  -2   3  13      204.54      150.81     24.24 o 
   0   3  13      291.94      364.49     28.70 o 
   2   3  13      303.07      322.36     25.34 o 
   4   3  13      252.83      292.04     30.97 o 
  -3   4  13      255.39      215.46     28.55 o 
  -1   4  13      409.06      548.60     46.47 o 
   1   4  13      213.73      199.11     21.39 o 
   0   0  14      544.83      444.14     44.27 o 
   2   0  14       58.69       79.67     20.85 o 
   4   0  14      350.36      393.52     49.42 o 
  -3   1  14     3365.26     3328.28    121.06 o 
  -1   1  14     4381.26     4624.43     87.00 o 
   1   1  14     4641.01     4643.76    177.66 o 
   3   1  14     3246.69     3064.67     71.04 o 
  -2   2  14      432.72      401.21     34.16 o 
   0   2  14       58.52       64.49     26.17 o 
   2   2  14      432.44      431.71     32.22 o 
  -3   3  14     2467.43     2546.41     70.50 o 
  -1   3  14     3441.84     3513.38     97.37 o 
   1   3  14     3170.37     2953.84     63.88 o 
   3   3  14     2614.09     2579.00     69.52 o 
   0   4  14      351.08      358.53     27.79 o 
   1   0  15      303.49      353.19     34.66 o 
   3   0  15      122.18      137.09     26.01 o 
  -2   1  15      176.56      198.72     47.56 o 
   0   1  15      334.75      331.99     30.87 o 
   2   1  15      267.08      277.73     45.36 o 
  -1   2  15      237.44      319.99     31.35 o 
   1   2  15      153.27      158.85     24.36 o 
   0   3  15      145.29      164.45     24.78 o 
   0   0  16     4388.86     3994.47    120.08 o 
  -1   1  16      202.28      275.40     30.71 o 
   1   1  16      199.55      169.75     41.66 o 
                                                 
